# Supplementary material for: The Diagnostic Value of Serum Amyloid A and Other Laboratory and Clinical Variables in Cats with Increased Liver Enzyme Activity
Source: Vet Sci. 2024 Jul 1;11(7):298. doi: 10.3390/vetsci11070298 (PMC11281469; doi:10.3390/vetsci11070298)
Supplement: Supplementary file 1 [file vetsci-11-00298-s001.zip]

Archive with 1 entries (1 files):
- vetsci-3041211-supplementary.pdf
